# Supplementary material for: Pathological Roles and Clinical Usefulness of Periostin in Type 2 Inflammation and Pulmonary Fibrosis
Source: Biomolecules. 2021 Jul 22;11(8):1084. doi: 10.3390/biom11081084 (PMC8391913; doi:10.3390/biom11081084)
Supplement: Supplementary file 1 [file biomolecules-11-01084-s001.zip]

Archive with 1 entries (1 files):
- biomolecules-1285300-supplementary.pdf
